# Supplementary material for: Exploring the Solid-State Landscape of Carbamazepine during Dehydration: A Low Frequency Raman Spectroscopy Perspective
Source: Pharmaceutics. 2023 May 18;15(5):1526. doi: 10.3390/pharmaceutics15051526 (PMC10222055; doi:10.3390/pharmaceutics15051526)
Supplement: Supplementary file 1 [file pharmaceutics-15-01526-s001.zip]

Archive with 1 entries (1 files):
- pharmaceutics-2372920-supplementary.pdf
